# Supplementary material for: Potential of Enzymatically Synthesized Hemozoin Analog as Th1 Cell Adjuvant
Source: Nanomaterials (Basel). 2024 Sep 3;14(17):1440. doi: 10.3390/nano14171440 (PMC11397214; doi:10.3390/nano14171440)
Supplement: Supplementary file 1 [file nanomaterials-14-01440-s001.zip]

Archive with 1 entries (1 files):
- nanomaterials-3122701-supplementary.pdf
